# Supplementary material for: Immunoglobulin Response and Prognostic Factors in Repeated SARS-CoV-2 Positive Patients: A Systematic Review and Meta-Analysis
Source: Viruses. 2021 Apr 30;13(5):809. doi: 10.3390/v13050809 (PMC8146492; doi:10.3390/v13050809)
Supplement: Supplementary file 1 [file viruses-13-00809-s001.zip]

Archive with 1 entries (1 files):
- viruses-1166490-supplementary.pdf
